# Supplementary material for: Impact of COVID-19 Pandemic on Air Quality: A Systematic Review
Source: Int J Environ Res Public Health. 2022 Feb 10;19(4):1950. doi: 10.3390/ijerph19041950 (PMC8871899; doi:10.3390/ijerph19041950)
Supplement: Supplementary file 1 [file ijerph-19-01950-s001.zip]

Archive with 1 entries (1 files):
- ijerph-1562180-supplementary.pdf
